# Supplementary material for: Microsatellite Loci Reveal Genetic Diversity of Asian Callery Pear (Pyrus calleryana) in the Species Native Range and in the North American Cultivars
Source: Life (Basel). 2021 Jun 7;11(6):531. doi: 10.3390/life11060531 (PMC8226646; doi:10.3390/life11060531)
Supplement: Supplementary file 1 [file life-11-00531-s001.zip]

Archive with 1 entries (1 files):
- life-1230398-Supplementary Tables.xlsx
