# Supplementary material for: Microsatellite Loci Reveal Genetic Diversity of Asian Callery Pear (Pyrus calleryana) in the Species Native Range and in the North American Cultivars
Source: Life (Basel). 2021 Jun 7;11(6):531. doi: 10.3390/life11060531 (PMC8226646; doi:10.3390/life11060531)
Supplement: Supplementary file 1 [file life-11-00531-s001.zip › life-1230398-Supplementary Tables.xlsx]

## Sheet: Supplementary Table S1
Supplementary Table S1. Callery pear samples used for the study
Lab ID a	Country	Species name	Catalog number/Accession	Collection	GPS latitude	GPS longitude	Date of collection
PC_A_081	UK	Malus rockii	168676	Illinois Natural History Survey Arboretum
PC_A_082	Scotland	Malus rockii	168677	Illinois Natural History Survey Arboretum
PC_A_064	UK	Pyrus amygdaliformis	168775	Illinois Natural History Survey Arboretum
PC_A_067	UK	Pyrus amygdaliformis	168776	Illinois Natural History Survey Arboretum
PC_A_071	UK	Pyrus amygdaliformis	168774	Illinois Natural History Survey Arboretum
20_PC_AO_37	China	Pyrus betulifolia	PI 540947	Natl. Germplasm Repository-Corvallis			1981-03-24
20_PC_AO_38	Ukraine	Pyrus betulifolia	PI 322707	Natl. Germplasm Repository-Corvallis			1981-03-24
20_PC_AO_42	China	Pyrus betulifolia	PI 617510	Natl. Germplasm Repository-Corvallis			1983-04-08
PC_A_096	US	Pyrus calleryana [New Bradford] = 'Holmford'	2003-356*A	Bartlett tree research lab
PC_A_097	US	Pyrus calleryana [New Bradford] = 'Holmford'	2003-357*A	Bartlett tree research lab
PC_A_044	US	Pyrus calleryana 'Aristocrat'	475-72*A	Arnold Arboretum
PC_A_049	US	Pyrus calleryana 'Bradford'	644-65*B	Arnold Arboretum
PC_A_089	US	Pyrus calleryana 'Bradford'	1999-002*A	Bartlett tree research lab
PC_A_090	US	Pyrus calleryana 'Bradford'	1999-003*A	Bartlett tree research lab
PC_A_091	US	Pyrus calleryana 'Bradford'	2003-853*A	Bartlett tree research lab
PC_A_092	US	Pyrus calleryana 'Bradford'	2003-855*A	Bartlett tree research lab
PC_A_093	US	Pyrus calleryana 'Bradford'	2003-856*A	Bartlett tree research lab
PC_A_094	US	Pyrus calleryana 'Bradford'	2003-857*A	Bartlett tree research lab
PC_A_088	US	Pyrus calleryana 'Bradford'	1999-001*A	Bartlett tree research lab
PC_A_095	US	Pyrus calleryana 'Cambridge'	2003-355*A	Bartlett tree research lab
PC_A_047	US	Pyrus calleryana 'Chanticleer'	514-68*A	Arnold Arboretum
PC_A_050	US	Pyrus calleryana 'Chanticleer'	371-70*A	Arnold Arboretum
PC_A_001	China	Pyrus calleryana Decne.	ISS250969	Illinois Natural History Herbarium	24.9808	112.847	2005
PC_A_002	China	Pyrus calleryana Decne.	969249	Harvard University Herbaria	33.5275	111.94	1994
PC_A_003	China	Pyrus calleryana Decne.	138150	Harvard University Herbaria
PC_A_004	China	Pyrus calleryana Decne.	139143	Harvard University Herbaria
PC_A_005	China	Pyrus calleryana Decne.	138149	Harvard University Herbaria	23.6167	102.817	1934
PC_A_006	China	Pyrus calleryana Decne.	138148	Harvard University Herbaria
PC_A_007	China	Pyrus calleryana Decne.	138136	Harvard University Herbaria
PC_A_008	China	Pyrus calleryana Decne.	969250	Harvard University Herbaria	27.12	100.22	1972
PC_A_009	China	Pyrus calleryana Decne.	138135	Harvard University Herbaria
PC_A_010	China	Pyrus calleryana Decne.	138137	Harvard University Herbaria	27.0994	100.175	1922
PC_A_011	China	Pyrus calleryana Decne.	969251	Harvard University Herbaria	31.8027	111.528	1994
PC_A_012	China	Pyrus calleryana Decne.	138134	Harvard University Herbaria
PC_A_013	China	Pyrus calleryana Decne.	969252	Harvard University Herbaria	22.4296	114.122	1972
PC_A_014	China	Pyrus calleryana Decne.	138142	Harvard University Herbaria
PC_A_015	China	Pyrus calleryana Decne.	138139	Harvard University Herbaria	27.16	100.31	1923
PC_A_019	China	Pyrus calleryana Decne.	396078	Carnegie Herbarium (CM)	29.5544	115.983	1992
PC_A_020	China	Pyrus calleryana Decne.	276760	Carnegie Herbarium (CM)	33.5185	118.419	1979
PC_A_021	China	Pyrus calleryana Decne.	311527	Carnegie Herbarium (CM)	25.2242	110.253	1984
PC_A_029	US	Pyrus calleryana Decne.	NA0109935	US National Arboretum (NA)
PC_A_031	US	Pyrus calleryana Decne.	NA0109936	US National Arboretum (NA)
PC_A_032	US	Pyrus calleryana Decne.	NA0095361	US National Arboretum (NA)
PC_A_034	US	Pyrus calleryana Decne.	NA0109932	US National Arboretum (NA)
PC_A_035	US	Pyrus calleryana Decne.	NA0095360	US National Arboretum (NA)
PC_A_036	US	Pyrus calleryana Decne.	NA0095358	US National Arboretum (NA)
PC_A_037	US	Pyrus calleryana Decne.	NA0095357	US National Arboretum (NA)
PC_A_038	China	Pyrus calleryana Decne.	NA0110126	US National Arboretum (NA)
PC_A_039	China	Pyrus calleryana Decne.	NA0110125	US National Arboretum (NA)	41.85	129.9	1917
PC_A_040	China	Pyrus calleryana Decne.	NA0020140	US National Arboretum (NA)
PC_A_041	China	Pyrus calleryana Decne.	NA0020139	US National Arboretum (NA)
PC_A_042	Japan	Pyrus calleryana Decne.	720-94*B	Arnold Arboretum	38.6833	128.2	1918
PC_A_053	China	Pyrus calleryana Decne.	156094	Arnold Arboretum	40.13	125.8	1912
PC_A_054	China	Pyrus calleryana Decne.	156099	Arnold Arboretum	31	110.467	1908
PC_A_062	US	Pyrus calleryana Decne.	156102	Arnold Arboretum
PC_A_063	China	Pyrus calleryana Decne.	156104	Arnold Arboretum
20_PC_AO_34	US	Pyrus calleryana Decne.	PI 617505	Natl. Germplasm Repository-Corvallis			1984-01-16
20_PC_AO_35	China	Pyrus calleryana Decne.	PI 214185	Natl. Germplasm Repository-Corvallis			1983-03-08
20_PC_AO_36	Asia	Pyrus calleryana Decne.	PI 420809	Natl. Germplasm Repository-Corvallis			1981-03-24
PC_A_030	US	Pyrus calleryana f. tomentella	NA0095364	US National Arboretum (NA)
PC_A_098	US	Pyrus calleryana 'Redspire'	2003-359*A	Bartlett tree research lab
PC_A_099	US	Pyrus calleryana 'Trinity'	2005-0170*A	Bartlett tree research lab
PC_A_100	US	Pyrus calleryana 'Trinity'	2005-0180*A	Bartlett tree research lab
20_PC_A_101	Japan	Pyrus calleryana var dimorphophylla	IDS0019329 (13584)	Idaho Museum of Natural History			1960
PC_A_016	Japan	Pyrus calleryana var. dimorphophylla	142-83*2	Morton Arboretum
PC_A_022	Japan	Pyrus calleryana var. dimorphophylla	202917	Carnegie Herbarium (CM)	35.2222	136.996	1974
PC_A_023	Japan	Pyrus calleryana var. dimorphophylla	338288	Carnegie Herbarium (CM)
PC_A_024	Japan	Pyrus calleryana var. dimorphophylla	382204	Carnegie Herbarium (CM)
PC_A_043	Japan	Pyrus calleryana var. dimorphophylla	250-80*A	Arnold Arboretum	38.6833	128.2	1918
PC_A_045	Japan	Pyrus calleryana var. dimorphophylla	103-72*A	Arnold Arboretum
PC_A_046	Japan	Pyrus calleryana var. dimorphophylla	250-80*E	Arnold Arboretum
PC_A_051	Japan	Pyrus calleryana var. dimorphophylla	392-85*C	Arnold Arboretum	38.6833	128.2	1918
PC_A_052	Japan	Pyrus calleryana var. dimorphophylla	10793*A	Arnold Arboretum	38.6833	128.2	1918
PC_A_055	Japan	Pyrus calleryana var. dimorphophylla	156112	Arnold Arboretum
PC_A_056	Japan	Pyrus calleryana var. dimorphophylla	191521	Arnold Arboretum	38.6833	128.2	1918
PC_A_025	Korea	Pyrus calleryana var. fauriei	1981-307A	Morris Arboretum (MOAR)	37.69	126.91	1979
PC_A_026	Korea	Pyrus calleryana var. fauriei	1981-307E	Morris Arboretum (MOAR)	37.69	126.91	1979
PC_A_027	Korea	Pyrus calleryana var. fauriei	1981-307I	Morris Arboretum (MOAR)	37.69	126.91	1979
PC_A_028	Korea	Pyrus calleryana var. fauriei	1981-307k	Morris Arboretum (MOAR)	37.69	126.91	1979
PC_A_048	US	Pyrus calleryana var. fauriei	685-52*B	Arnold Arboretum			1952
PC_A_057	Korea	Pyrus calleryana var. fauriei	156119	Arnold Arboretum
PC_A_058	Korea	Pyrus calleryana var. fauriei	156121	Arnold Arboretum
PC_A_059	Korea	Pyrus calleryana var. fauriei	156124	Arnold Arboretum
PC_A_033	US	Pyrus calleryana var. graciliflora	NA0095365	US National Arboretum (NA)
PC_A_060	China	Pyrus calleryana var. graciliflora	156126	Arnold Arboretum	31	110.467	1908
PC_A_017	China	Pyrus calleryana var. tomentella	40-85*2	Morton Arboretum	32.3508	111.031	1908
PC_A_018	China	Pyrus calleryana var. tomentella	1400-24*1	Morton Arboretum	32.3508	111.031	1908
PC_A_061	China	Pyrus calleryana var. tomentella	156128	Arnold Arboretum	39.64	122.76	1917
PC_A_087	US	Pyrus calleryana x betulaefolia [Edgewood] = 'Edgewood' 1 N-13 good Schmidt	2005-0169*A	Illinois Natural History Survey Arboretum
PC_A_066	US	Pyrus communis L.	196903	Illinois Natural History Survey Arboretum
PC_A_072	US	Pyrus communis L.	147801	Illinois Natural History Survey Arboretum
PC_A_073	US	Pyrus communis L.	158094	Illinois Natural History Survey Arboretum
PC_A_074	US	Pyrus communis L.	142764	Illinois Natural History Survey Arboretum
PC_A_075	US	Pyrus communis L.	38801	Illinois Natural History Survey Arboretum
PC_A_076	US	Pyrus communis L.	127187	Illinois Natural History Survey Arboretum
PC_A_077	US	Pyrus communis L.	235930	Illinois Natural History Survey Arboretum
PC_A_078	US	Pyrus communis L.	202995	Illinois Natural History Survey Arboretum
PC_A_083	US	Pyrus communis L.	200700	Illinois Natural History Survey Arboretum
20_PC_AO_4	Armenia	Pyrus communis L.	PI 691243	Natl. Germplasm Repository-Corvallis			1905-06-24
20_PC_AO_5	Estonia	Pyrus communis L.	PI 665810	Natl. Germplasm Repository-Corvallis			2001-01-18
20_PC_AO_12	Albania	Pyrus communis L.	PI 641276	Natl. Germplasm Repository-Corvallis			1996-10-01
20_PC_AO_41	France	Pyrus communis L.	PI 617503	Natl. Germplasm Repository-Corvallis			1987-10-21
PC_A_085	England	Pyrus cossonii	168784	Illinois Natural History Survey Arboretum
20_PC_AO_40	Japan	Pyrus dimorphophylla	PI 318871	Natl. Germplasm Repository-Corvallis			1981-03-24
20_PC_AO_20	Turkey	Pyrus elaeagrifolia	PI 541628	Natl. Germplasm Repository-Corvallis			1983-03-08
20_PC_AO_44	Hungary	Pyrus elaeagrifolia	PI 312154	Natl. Germplasm Repository-Corvallis			1981-03-24
20_PC_AO_43	Japan	Pyrus fauriei	PI 617516	Natl. Germplasm Repository-Corvallis			1983-03-08
20_PC_AO_29	Morocco	Pyrus gharbiana	PI 541666	Natl. Germplasm Repository-Corvallis			1983-03-08
20_PC_AO_30	Morocco	Pyrus gharbiana	PI 541665	Natl. Germplasm Repository-Corvallis			1983-03-08
20_PC_AO_31	Morocco	Pyrus gharbiana	PI 541664	Natl. Germplasm Repository-Corvallis			1983-03-08
20_PC_AO_32	Morocco	Pyrus gharbiana	PI 541663	Natl. Germplasm Repository-Corvallis			1983-03-08
20_PC_AO_33	Morocco	Pyrus gharbiana	PI 541662	Natl. Germplasm Repository-Corvallis			1981-03-31
20_PC_AO_45	US	Pyrus glabra	PI 541670	Natl. Germplasm Repository-Corvallis			1983-03-08
20_PC_AO_8	Former Soviet Union	Pyrus hybr.	PI 654950	Natl. Germplasm Repository-Corvallis			1991-05-06
20_PC_AO_13	Kazakhstan	Pyrus hybrid	PI 617624	Natl. Germplasm Repository-Corvallis			1995-09-25
20_PC_AO_19	Kazakhstan	Pyrus hybrid	PI 312147	Natl. Germplasm Repository-Corvallis			1985-02-20
20_PC_AO_14	Kyrgyztan	Pyrus korshinskyi	PI 617597	Natl. Germplasm Repository-Corvallis			1994-10-07
20_PC_AO_15	Kyrgyztan	Pyrus korshinskyi	PI 617596	Natl. Germplasm Repository-Corvallis			1994-10-07
PC_A_068	US	Pyrus longipes	201073	Illinois Natural History Survey Arboretum
PC_A_084	England	Pyrus longipes	168793	Illinois Natural History Survey Arboretum
PC_A_086	UK	Pyrus longipes	168722	Illinois Natural History Survey Arboretum
20_PC_AO_22	Morocco	Pyrus mamorensis	PI 541852	Natl. Germplasm Repository-Corvallis			1983-03-08
20_PC_AO_23	Morocco	Pyrus mamorensis	PI 541851	Natl. Germplasm Repository-Corvallis			1983-03-08
20_PC_AO_24	Morocco	Pyrus mamorensis	PI 541849	Natl. Germplasm Repository-Corvallis			1983-03-08
20_PC_AO_25	Morocco	Pyrus mamorensis	PI 541847	Natl. Germplasm Repository-Corvallis			1983-03-08
20_PC_AO_26	Morocco	Pyrus mamorensis	PI 541846	Natl. Germplasm Repository-Corvallis			1983-03-08
20_PC_AO_28	Morocco	Pyrus mamorensis	PI 541843	Natl. Germplasm Repository-Corvallis			1983-03-08
20_PC_AO_48	England, UK	Pyrus mamorensis	PI 541855	Natl. Germplasm Repository-Corvallis			1986-03-03
PC_A_065	England	Pyrus pashia	169799	Illinois Natural History Survey Arboretum
PC_A_069	UK	Pyrus pashia	168796	Illinois Natural History Survey Arboretum
PC_A_070	UK	Pyrus pashia	168798	Illinois Natural History Survey Arboretum
PC_A_079	China	Pyrus pyrifolia	249857	Illinois Natural History Survey Arboretum
PC_A_080	England	Pyrus pyrifolia	168803	Illinois Natural History Survey Arboretum
20_PC_AO_2	South Korea	Pyrus pyrifolia	PI 665741	Natl. Germplasm Repository-Corvallis			2006-12-14
20_PC_AO_9	Nepal	Pyrus pyrifolia	PI 654938	Natl. Germplasm Repository-Corvallis			1984-12-14
20_PC_AO_10	Japan	Pyrus pyrifolia	PI 665789	Natl. Germplasm Repository-Corvallis			1986-08-06
20_PC_AO_11	Vietnam	Pyrus pyrifolia	PI 617647	Natl. Germplasm Repository-Corvallis			1996-11-06
20_PC_AO_39	China	Pyrus pyrifolia	PI 132103	Natl. Germplasm Repository-Corvallis			1981-03-24
20_PC_AO_16	Kazakhstan	Pyrus regelii	PI 617589	Natl. Germplasm Repository-Corvallis			1993-10-05
20_PC_AO_21	Russian Federation	Pyrus regelii	PI 541945	Natl. Germplasm Repository-Corvallis			1981-03-31
20_PC_AO_1	Azerbaijan	Pyrus salicifolia	PI 657932	Natl. Germplasm Repository-Corvallis			2008-11-06
20_PC_AO_6	Armenia	Pyrus salicifolia	PI 657918	Natl. Germplasm Repository-Corvallis			2002-10-11
20_PC_AO_7	Armenia	Pyrus salicifolia	PI 638000	Natl. Germplasm Repository-Corvallis			2002-10-11
20_PC_AO_17	Russian Federation	Pyrus salicifolia	PI 641274	Natl. Germplasm Repository-Corvallis			1990-02-02
20_PC_AO_46	Georgia	Pyrus salicifolia	PI 665755	Natl. Germplasm Repository-Corvallis			2010-10-08
20_PC_AO_47	Russian Federation	Pyrus salicifolia	PI 641274	Natl. Germplasm Repository-Corvallis			1990-02-02
20_PC_AO_18	Uzbekistan	Pyrus x calleryana	PI 541087	Natl. Germplasm Repository-Corvallis			1987-04-15
a Lab ID: sample names used in lab for the samples’ identification; Country: name of country from where the samples were collected; Species name: name of plant species; Catalog number/Accession: catalog number as provided by herbaria and arboreta; Collection: sample collection names; GPS longitude: longitudinal GPS location of the sample; GPS latitude: Latitudinal GPS location of the sample; Date…

## Sheet: Supplementary Table S2
Supplementary Table S2. gSSRs used for the study of P. calleryana
gSSR	Contig id	Forward primer	Reverse primer	Target size (bp)	Motif	Motif length	GenBank numbers	PCR product sizes for P. calleryana (bp)
PyC006	>JH994283.1|369454:370289|369854:369889	ACAGGGTGAACTCGATGAGC	GTGTACGGAATTGCTGCTGC	449	TA	2		384-425
PyC008	>JH994737.1|177522:178363|177922:177963	AAACCTGTGCGGAAACATCC	GAAAGCAAGGCTCATCCACG	330	CT	2		273-347
PyC009	>JH994863.1|66657:67466|67057:67066	ACGTGGTTTAGCATCCTGGG	CTAAACGGAATAAGGCGGCG	488	CT	2		417-465
PyC012	>JH994245.1|529462:530273|529862:529873	CCTTGACACGCTTCACATGC	GTTCTTGCGGTTTAGGCTGC	431	CT	2		394-430
PyC013	>JH994244.1|30069:30918|30469:30518	GACGTGTTTATGCACCACCG	AACCCAGCTAGCTGACAACC	209	GA	2		177-214
PyC014	>JH994268.1|748528:749355|748928:748955	CAAATGACTCGCAGCAGACG	GTTTACCGATACATGCCGCG	220	TC	2		176-218
PyC015	>JH994314.1|32777:33606|33177:33206	ACATGTGACAGAGGCATCCG	TTTGTGGATTCCCCTCCTCG	237	TC	2		193-274
PyC017	>JH994656.1|215687:216522|216087:216122	AATGAAGCTGCAGCAATGGC	GGCTGTGTGCATGTAAAGCG	418	TC	2		389-453
PyC018	>JH995021.1|153490:154303|153890:153903	TGTCTGTGGAAACGAGAGGC	GAGCGTTGCCGTTTTAACCC	448	TC	2		439-480
PyC020	>JH994243.1|487669:488500|488069:488100	ATTCTTGGGGTTGGTTGGGG	CTTGCACTGAACGAGGTTGC	295	AG	2		275-304
PyC031	>JH994294.1|481541:482370|481941:481970	TTCAACCTGGTACGTCGTCG	TCAGCTCAACCGAAAACAGC	349	TTC	3		294-356
PyC032	>JH994294.1|606533:607350|606933:606950	TACAACGTCACACTGCTCCC	TTCCCCTCCCTTTCATTGGC	426	AAT	3		415-434
PyC035	>JH994350.1|530261:531078|530661:530678	ATCTGATGGAGACGGCAACC	CGCACCATGTAAGTTGCTCC	371	GGA	3		363-389
PyC038	>JH994429.1|2438:3252|2838:2852	TTCCTGGGTTGGAACTTGGG	AGAATCGTCCTTGGAAGGCG	161	CAC	3		158-179
PyC041	>JH994321.1|166273:167087|166673:166687	GCTCATGCAATAGGACAAAGGC	AAGGTGTACAGGAGACGTGC	282	TCT	3		272-289
PyC042	>JH994198.1|167231:168045|167631:167645	AACGGTCTGTGGAAAGCTCC	TCAGCATCATTCCACACCCC	371	AGA	3		332-350
PyC047	>AJSU01026509.1|86154:86973|86554:86573	ACTTGGACTTGGAACCCAGC	GGACCAATGAACCCTTTGCG	372	AAAG	4		356-375
PyC050	>JH994143.1|519481:520300|519881:519900	TCGTCTGTCGGGTCAAATCG	TGTACAGGTTAGTTGCCCGC	381	AGTG	4		370-386
bp: base pair
gSSR: name of primers; Contig id: contig identification information; Forward primer: sequence of the forward primer; Reverse primer: sequence of the reverse primer; Target size (bp): targeted size of PCR products in base pair using that particular gSSR; Motif: repeated sequence in gSSR; Motif length: length of the repeated motif in gSSR; GenBank numbers: the respective number of primers in GenBan…

## Sheet: Supplementary Table S3
Supplementary Table S6. Genotyping dataset used for the study (binned and converted to repeat number)
Lab ID a	Species name	Pop	PyC006		PyC008		PyC009		PyC012		PyC013		PyC014		PyC015		PyC017		PyC018		PyC020		PyC031		PyC032		PyC035		PyC038		PyC041		PyC042		PyC047		PyC050		Blanks
PC_A_044	Pyrus calleryana 'Aristocrat'	US	422	422	306	311	422	422	428	428	195	195	192	204	225	225	400	415	455	473	288	288	303	336	418	418	365	365	161	176	275	284	344	344	367	367	373	373	0
PC_A_089	Pyrus calleryana 'Bradford'	US	417	417	301	308	445	445	398	398	191	200	192	192	206	206	395	407	462	470	288	288	306	330	415	415	373	373	158	173	275	275	341	341	360	364	373	373	0
PC_A_090	Pyrus calleryana 'Bradford'	US	358	417	303	311	440	440	398	398	193	203	192	192	206	206	395	407	444	473	285	285	300	333	418	418	373	384	158	173	275	275	341	341	360	367	373	373	0
PC_A_091	Pyrus calleryana 'Bradford'	US	417	417	303	311	438	438	396	396	193	203	192	192	206	206	395	407	442	470	285	285	300	336	415	415	376	387	158	173	278	278	341	341	360	367	373	373	0
PC_A_092	Pyrus calleryana 'Bradford'	US	355	417	303	311	445	445	398	398	193	200	195	204	206	206	395	407	442	462	288	288	306	330	415	415	373	373	161	176	278	278	341	341	360	367	373	373	0
PC_A_093	Pyrus calleryana 'Bradford'	US	355	417	303	311	449	449	401	401	195	205	195	195	210	210	395	407	464	470	293	293	306	333	418	418	376	376	164	179	284	284	341	341	360	364	373	373	0
PC_A_094	Pyrus calleryana 'Bradford'	US	355	417	303	311	445	445	398	398	195	203	195	204	206	206	398	407	442	464	288	288	308	333	418	418	376	376	158	173	278	278	341	341	360	367	373	373	0
PC_A_049	Pyrus calleryana 'Bradford'	US	417	417	303	311			398	398	195	195			208	208	400	413	470	475	288	293	339	339	418	418	379	379	164	179	281	281	344	344	360	364	373	373	2
PC_A_088	Pyrus calleryana 'Bradford'	US	358	417	303	311	440	440	396	396	193	203	192	204	206	206	395	407	442	473	285	285	300	333	415	415	373	384	158	173	275	275	341	341	360	367	373	373	0
PC_A_095	Pyrus calleryana 'Cambridge'	US	417	417							205	214	204	204	201	201	409	409	457	473	293	304	336	350	421	421	370	381	161	176	278	278	335	344	375	375	377	377	3
PC_A_047	Pyrus calleryana 'Chanticleer'	US	417	417	303	311	429	442	394	416	193	203	195	195	206	206	420	440	442	467	283	288	308	342	418	418	365	376	161	176	272	272	341	341	364	364	370	370	0
PC_A_050	Pyrus calleryana 'Chanticleer'	US	409	409	303	311	426	440	394	416	193	203	195	195	206	206	420	440	442	464	281	288	300	339	415	415	363	376	158	173	272	272	339	339	367	367	373	373	0
PC_A_098	Pyrus calleryana 'Redspire'	US	422	422	301	316			416	416	195	195	195	195	206	206	440	440	459	480	281	288	327	339	415	415	365	373	158	173	275	284	341	341	356	356	373	373	1
PC_A_099	Pyrus calleryana 'Trinity'	US	409	409	301	316	429	438	416	430	195	195	195	195	203	203	400	400	442	459	281	288	306	339	415	415	365	373	158	173	272	272	341	341	364	364	373	373	0
PC_A_100	Pyrus calleryana 'Trinity'	US			301	316	426	426	416	430	195	195	195	195	203	203	398	398	439	457	279	288	306	339	415	415	363	373	158	173	272	272	341	341	364	364	373	373	1
PC_A_096	Pyrus calleryana [New Bradford] = 'Holmford'	US	355	417	303	311	445	445	398	398	195	205	195	208	208	208	398	411	470	475	288	288	315	342	418	418	379	379	164	179	281	281	346	346	360	364	373	373	0
PC_A_097	Pyrus calleryana [New Bradford] = 'Holmford'	US	342	407	301	308	445	445	398	398	195	203	192	204	208	208	395	407	467	473	288	288	312	339	418	418	379	379	158	173	278	278	341	341	360	364	373	373	0
20_PC_AO_34	Pyrus calleryana Decne.	US	415	415	311	311	422	429	430	430	193	198	192	192	206	206	420	431	470	470	285	293	339	339	423	423	368	379	164	179	278	284	344	344	356	356	373	373	0
PC_A_029	Pyrus calleryana Decne.	US	417	417	301	308					193	193	188	188	206	206			464	464	285	297					373	373	158	173	272	272	344	344			373	373	6
PC_A_034	Pyrus calleryana Decne.	US			303	303	445	445	398	398	195	195	202	202	206	206			444	462	281	290	306	306					158	173									8
PC_A_035	Pyrus calleryana Decne.	US			308	308					191	210							473	473	297	297	306	306	418	418	365	373	158	173					364	364			9
20_PC_AO_35	Pyrus calleryana Decne.	China	417	417	311	319	422	445	428	428	195	195	185	185	216	216	420	420	473	484	266	288	339	339	421	421	368	381	161	176	278	281	350	350	367	367	373	373	0
PC_A_001	Pyrus calleryana Decne.	China	417	425	311	328	453	453			189	189	188	188	212	212	422	453	467	467	275	288	294	336	415	415	373	373	158	173	275	275	339	339	367	367	373	377	1
PC_A_002	Pyrus calleryana Decne.	China	407	407	311	311	445	445	413	413	195	200	200	200	216	216					285	285	306	306	415	415	373	373	158	173	275	275			364	364	382	382	3
PC_A_005	Pyrus calleryana Decne.	China	422	422			417	417			193	193	195	195					480	480	288	288					365	365	158	173	281	281			364	364	382	382	7
PC_A_008	Pyrus calleryana Decne.	China			308	319	449	449			177	177	197	197	210	210	400	420	467	467	279	297	312	356	418	418	381	381	161	176	278	284	350	350			373	373	3
PC_A_010	Pyrus calleryana Decne.	China	409	409	303	303	429	429			195	210	197	197	219	219	389	415	473	473	293	293	330	330	421	434	373	373	164	179	281	281	344	350	360	360	373	373	1
PC_A_011	Pyrus calleryana Decne.	China	409	409	313	313	429	438	396	396	193	193	204	204	203	203	407	434	442	470	288	299	336	342	418	418	373	373	161	176	278	289	344	344	356	356	373	373	0
PC_A_013	Pyrus calleryana Decne.	China	409	409	347	347	449	449			177	177	185	192	227	227	398	398	464	473	283	283	308	353	423	423	373	373	158	173	275	278	344	344	375	375	373	373	1
PC_A_015	Pyrus calleryana Decne.	China	422	422	303	303	438	438	419	419	189	189	195	195	216	216			457	473	288	309	324	330	418	418	373	373	158	173	275	275	339	339	364	364	373	373	1
PC_A_017	Pyrus calleryana var. tomentella	China	417	417	311	333	426	449	413	413	193	193	192	214	206	208	429	438	444	480	288	293	296	336	418	418	360	370	158	173	272	281	339	339	360	360	370	370	0
PC_A_018	Pyrus calleryana var. tomentella	China	422	422	303	333	424	431	413	413	195	200	192	192	208	208	389	431	444	462	288	293	294	336	421	421	360	373	158	173	272	272	339	339	360	360	373	382	0
PC_A_019	Pyrus calleryana Decne.	China	384	422	319	319	431	431	416	416	208	208	182	182	216	236	392	413	444	470	288	288	342	342	418	423	373	373	158	173	275	275	341	341	364	364	370	370	0
PC_A_020	Pyrus calleryana Decne.	China	422	422	303	303	445	445	398	398	195	195	195	195	208	208	413	413	470	470	288	288	339	345	427	427	368	368	161	176	275	284	350	350	360	360	373	373	0
PC_A_021	Pyrus calleryana Decne.	China	422	422	326	326	453	453			179	189	188	188	216	216			457	470	297	297	342	342			370	379	164	179	281	281	350	350					5
PC_A_039	Pyrus calleryana Decne.	China	422	422	303	303	431	449			193	193							447	447	297	297	333	333			376	376	161	176	281	281							8
PC_A_053	Pyrus calleryana Decne.	China	425	425	311	311	445	445			195	195	192	192	206	206					293	293	306	306			370	370	158	173									8
PC_A_054	Pyrus calleryana Decne.	China	417	417	303	311	426	445	428	428	195	195	195	202	206	206	392	400	442	442	279	285	306	327	415	415	365	376	158	173	272	272	339	339	360	360	373	373	0
PC_A_060	Pyrus calleryana var. graciliflora	China	417	417	323	323	445	445			195	195			203	203	398	398			297	297					376	376	158	173					360	360	373	373	7
PC_A_061	Pyrus calleryana var. tomentella	China	422	422	311	311			398	398	195	195	192	192	193	193					285	285	333	333			379	379	158	173	272	275	341	341	364	364			5
PC_A_063	Pyrus calleryana Decne.	China			311	311					193	193	192	202	206	206	400	400	444	444	285	285	306	339	421	421	376	376	158	173	272	272					373	373	5
20_PC_AO_36	Pyrus calleryana Decne.	Japan	422	422	344	344	445	445	413	413	189	200	208	214	245	245	395	400	447	457	285	285	303	345	418	418	373	373	158	158	278	284	335	335	356	356	388	388	0
PC_A_016	Pyrus calleryana var. dimorphophylla	Japan	417	417	313	313	440	440	419	419	198	198	214	214	216	216	389	395	455	473	293	293	303	342	421	421	370	384	158	173	275	281	332	332	360	360	373	373	0
PC_A_022	Pyrus calleryana var. dimorphophylla	Japan	422	422	333	338	449	449	421	421	189	195	214	214	195	195	389	400	464	473	297	297	315	348	427	427	376	387	164	179	278	278	335	335	364	364	373	373	0
PC_A_042	Pyrus calleryana Decne.	Japan	422	422	303	311	438	438	430	430	195	198	195	195	239	245	389	442	444	462	288	288	300	339	421	421	376	389	158	173	278	278	341	341	367	367	373	373	0
PC_A_043	Pyrus calleryana var. dimorphophylla	Japan	417	417	313	313	440	440	419	419	198	198	214	214	193	216	389	395	455	473	288	293	306	345	421	421	373	387	158	173	278	286	335	335	360	360	373	373	0
PC_A_045	Pyrus calleryana var. dimorphophylla	Japan	422	422	316	316	449	449	424	424	200	200	218	218	221	221	392	398	459	475	299	299	312	345	421	427	379	379	164	164			341	341	364	364	377	377	1
PC_A_046	Pyrus calleryana var. dimorphophylla	Japan	422	422	303	333	465	465	398	409	200	200	195	195	219	229	386	409	462	473	288	293	300	333	421	421	368	376	164	179	281	281	339	350	360	367	377	377	0
PC_A_051	Pyrus calleryana var. dimorphophylla	Japan	417	417	316	316	445	445			195	195	212	212	216	216	392	398	457	473	293	293					373	373	158	158					364	364	377	377	5
PC_A_052	Pyrus calleryana var. dimorphophylla	Japan	417	417	313	313	442	442	419	419	198	198	214	214	193	216	389	395	455	473	293	293	308	342	421	421	370	384	158	173	286	286	332	332	360	360	373	373	0
PC_A_055	Pyrus calleryana var. dimorphophylla	Japan			313	313	445	445	419	419	198	198	214	214	216	216			457	473	288	293	312	345			379	379	158	173			335	335	364	379	377	377	4
PC_A_056	Pyrus calleryana var. dimorphophylla	Japan	422	422	313	313	445	445	421	421	198	198	214	214	216	216	392	398	457	473	297	297	315	348	421	427	376	389	161	176			339	339	360	360	373	373	1
PC_A_025	Pyrus calleryana var. fauriei	Korea	417	417	273	273	449	457	407	407	200	200	204	204	274	274	398	398	457	457	285	285	294	336	415	415	370	370	158	173	275	275	332	332	356	356	373	373	0
PC_A_026	Pyrus calleryana var. fauriei	Korea	409	409	273	273	445	445	407	407	184	200	204	204	274	274	392	392	457	457	285	285	294	336	415	415	368	368	158	173	281	338	332	332	356	356	373	373	0
PC_A_027	Pyrus calleryana var. fauriei	Korea	417	417	273	273	455	455	409	409	184	200	204	204	274	274	398	398	459	459	285	288	294	333	415	415	370	370	158	173	281	281	332	332	356	356	373	373	0
PC_A_028	Pyrus calleryana var. fauriei	Korea	417	417	273	273	449	457	409	409	184	200	188	204	274	274	392	392	459	477	285	288	294	333	415	415	368	368	158	173	278	278	332	332	356	356	373	373	0
PC_A_059	Pyrus calleryana var. fauriei	Korea			326	326	445	445			195	195	176	176	225	225					288	288					376	378	161	176	275	275	335	335	360	360			7
20_PC_AO_35	Pyrus calleryana Decne.	China																																					18
PC_A_003	Pyrus calleryana Decne.	China									193	193							444	444			336	336	415	415			158	158									13
PC_A_004	Pyrus calleryana Decne.	China																	470	470																			17
PC_A_006	Pyrus calleryana Decne.	China									193	193	188	188					480	480	285	285					365	365	173	173							373	373	11
PC_A_007	Pyrus calleryana Decne.	China	425	425	311	311					200	203	195	195													368	368	158	173									12
PC_A_009	Pyrus calleryana Decne.	China			303	303							200	200															164	179					364	364			14
PC_A_012	Pyrus calleryana Decne.	China			330	330					193	193	195	195															161	173									14
PC_A_014	Pyrus calleryana Decne.	China			303	311					195	195	195	195	206	206	392	392													275	275			364	364			11
PC_A_038	Pyrus calleryana Decne.	China	422	422							195	195	197	197							285	285	336	336					164	179									12
PC_A_040	Pyrus calleryana Decne.	China					429	429											462	462							210	210											15
PC_A_041	Pyrus calleryana Decne.	China																																					18
PC_A_023	Pyrus calleryana var. dimorphophylla	Japan									195	195					431	431	464	464									161	161					364	364	373	373	12
PC_A_024	Pyrus calleryana var. dimorphophylla	Japan			301	301					195	195	188	188									306	306					158	173	278	278							12
PC_A_057	Pyrus calleryana var. fauriei	Korea																																					18
PC_A_058	Pyrus calleryana var. fauriei	Korea									193	193	202	202							288	288	312	312					164	179	275	275					386	386	11
20_PC_AO_34	Pyrus calleryana Decne.	US																																					18
PC_A_030	Pyrus calleryana f. tomentella	US			299	299			428	428	195	195	185	185							279	279			418	418			158	173	272	272							10
PC_A_031	Pyrus calleryana Decne.	US									191	191	188	188							279	279							158	173									14
PC_A_032	Pyrus calleryana Decne.	US									189	189	188	197					462	462	281	281	306	306			376	376	158	173									11
PC_A_033	Pyrus calleryana var. graciliflora	US	422	422							174	174	188	188							293	293			421	421			158	158									12
PC_A_036	Pyrus calleryana Decne.	US									193	193									285	285																	16
PC_A_037	Pyrus calleryana Decne.	US			303	333															285	285					365	365	176	176									14
PC_A_062	Pyrus calleryana Decne.	US																																					18
20_PC_A_101	Pyrus calleryana var dimorphophylla																																						18
20_PC_AO_36	Pyrus calleryana Decne.																																						18
PC_A_048	Pyrus calleryana var. fauriei																																						18
a Lab ID: sample names used in lab for the samples’ identification (Supplementary Table S1); Species name: name of plant species; Pop: Tentative subpopulation assignment; PyC###: Codes for gSSRs in the study; Blamks: Number of loci with missing data after complete genotyping.

## Sheet: Supplementary Table S4
Supplementary Table S3. Cross species amplification of the studied gSSRs
Species	PyC006	PyC008	PyC009	PyC012	PyC013	PyC014	PyC015	PyC017	PyC018	PyC020	PyC031	PyC032	PyC035	PyC038	PyC041	PyC042	PyC047	PyC050
Pyrus calleryana Decne.	384-425*	273-347	417-465	394-430	177-214	176-218	193-274	389-453	439-480	275-304	294-356	415-434	363-389	158-179	272-289	332-350	356-375	370-386
Pyrus amygdaliformis Vill.	420-421	308-318	439	-	184-209	-	198-202	387-388	472-507	278-294	310-342	419	341-367	158-174	273-275	332-333	378-385	376-384
Pyrus pashia Linnaeus	420	301-312	441-450	402	188-207	192-196	204-240	397-402	441-462	263-290	-	423	369	158-180	274-284	337-338	357-363	372-373
Pyrus communis L.	416-421	304-313	418-461	403-430	180-213	173-196	200-227	384-415	455-479	272-304	306-348	414-431	339-378	158-175	118-280	330-334	359-379	362-380
Pyrus pyrifolia (Burm.) Nak.	421-423	305-311	464	413	201-208	187	212	400	461-473	276-287	309-343	416	368-376	161-176	277	332	366	375
Malus rockii Rehder	423	-	-	-	176-185	169-180	201-211	-	-	265-285	282-313	-	365	178-179	200	334	360	381-391
Pyrus longipes/cossonii	415-429	298-311	433-439	428-430	186-211	168	196-199	385-388	463-475	279-303	340-348	422	338-362	159-174	274-275	334	375-384	380-387
Pyrus gharbiana	-	-	-	-	-	-	-	-	-	-	-	-	-	-	-	-	-	-
Pyrus korshinskyi	-	-	-	-	-	-	-	-	-	-	-	-	-	-	-	-	-	-
Pyrus regelii	-	-	-	-	-	-	-	-	-	-	-	-	-	-	-	-	-	-
Pyrus hybrid (Bartlett × Pyrus salicifolia)	-	-	-	-	-	-	-	-	-	-	-	-	-	-	-	-	-	-
Species: name of the Pyrus species used for cross-amplification study; Remaining each column in the table represent the respective gSSRs name and the allele sizes for each respective Pyrus species. *: Allele sizes of the species in base pair (bp); -: species with no amplification in the given locus.

## Sheet: Supplementary Table S5
Supplementary Table S4. Analysis of Molecular Variance of P. calleryana dataset
Source of variation	df	Sum of squares	Mean squares	Sigma	% Variance	Φ
Variations among Populations	3	36.92	12.31	0.27**	6.23	0.37
Variations within Populations	53	280.15	5.29	1.29**	30.25	0.32
Variations within individuals	57	154.34	2.71	2.71**	63.53	0.06
Total Variations	113	471.41	4.17	4.26**	100
Df: Degree of freedom given by size of sample - 1; Sum of squares: sum of squares of the deviations of all the observations from their mean; Mean squares: sample variance obtained by dividing the sum of squares by the respective df; Sigma: variance for each hierarchical level; % Variance: percent of the total variance for each hierarchical level; Φ: statistics calculated by the test; Significance…

## Sheet: Supplementary Table S6
Supplementary Table S5. R2 value using ObStruct
When k = 2		When k = 4
Overall R2 for the dataset	0.418±0.072***	Overall R2 for the dataset	0.409±0.023***
R2 without predefined population "Japan"	0.295±0.139ns	R2 without predefined population "Japan"	0.362±0.016ns
R2 without predefined population "Korea"	0.374±0.053ns	R2 without predefined population "Korea"	0.301±0.018ns
R2 without predefined population "US"	0.355±0.066ns	R2 without predefined population "US"	0.380±0.038ns
R2 without predefined population "China"	0.523±0.086ns	R2 without predefined population "China"	0.457±0.027ns
R2 without inferred population GREEN	0.418±0.072ns	R2 without inferred population YELLOW	0.403±0.070ns
		R2 without inferred population GREEN	0.411±0.076ns
R2 without inferred population ORANGE	0.418±0.072ns	R2 without inferred population ORANGE	0.407±0.051ns
		R2 without inferred population PURPLE	0.393±0.078ns
***: significant at P < 0.0001; ns: not significant after 10,000 permutations; Inferred population colors (GREEN, ORANGE, YELLOW, and PURPLE) represent the clusters inferred with STRUCTURE for k = 2 or k = 4 across 30 independent Markov chains.
